# Supplementary material for: Intranasal Naloxone Repeat Dosing Strategies and Fentanyl Overdose: A Simulation-Based Randomized Clinical Trial
Source: JAMA Netw Open. 2024 Jan 23;7(1):e2351839. doi: 10.1001/jamanetworkopen.2023.51839 (PMC10807299; doi:10.1001/jamanetworkopen.2023.51839)
Supplement: Supplement 3. — Deidentified Participant Data [file jamanetwopen-e2351839-s003.xlsx]

## Sheet: ZOI231520supp3
Participant	Period	Time	Concentration_ngmL	BLQ	Age_Decade	Sex	Weight	BMI	Treatment_Group
1101	1	0	0	1	31-40	Male	77.9	27.3	1 dose at 0 and 2.5 min
1101	1	2	0.0293	0	31-40	Male	77.9	27.3	1 dose at 0 and 2.5 min
1101	1	4.5	0.552	0	31-40	Male	77.9	27.3	1 dose at 0 and 2.5 min
1101	1	7	2.08	0	31-40	Male	77.9	27.3	1 dose at 0 and 2.5 min
1101	1	10	4.6	0	31-40	Male	77.9	27.3	1 dose at 0 and 2.5 min
1101	1	12.5	7.64	0	31-40	Male	77.9	27.3	1 dose at 0 and 2.5 min
1101	1	15	14.9	0	31-40	Male	77.9	27.3	1 dose at 0 and 2.5 min
1101	1	20	19.9	0	31-40	Male	77.9	27.3	1 dose at 0 and 2.5 min
1101	1	30	12.3	0	31-40	Male	77.9	27.3	1 dose at 0 and 2.5 min
1101	1	45	7.81	0	31-40	Male	77.9	27.3	1 dose at 0 and 2.5 min
1101	1	60	5.7	0	31-40	Male	77.9	27.3	1 dose at 0 and 2.5 min
1101	1	120	2.37	0	31-40	Male	77.9	27.3	1 dose at 0 and 2.5 min
1101	1	180	1.42	0	31-40	Male	77.9	27.3	1 dose at 0 and 2.5 min
1101	1	240	0.609	0	31-40	Male	77.9	27.3	1 dose at 0 and 2.5 min
1101	1	360	0.245	0	31-40	Male	77.9	27.3	1 dose at 0 and 2.5 min
1101	2	0	0	1	31-40	Male	77.9	27.3	1 dose at 0, 2.5, 5, and 7.5 min
1101	2	2	0.297	0	31-40	Male	77.9	27.3	1 dose at 0, 2.5, 5, and 7.5 min
1101	2	4.5	4.24	0	31-40	Male	77.9	27.3	1 dose at 0, 2.5, 5, and 7.5 min
1101	2	7	10.7	0	31-40	Male	77.9	27.3	1 dose at 0, 2.5, 5, and 7.5 min
1101	2	10	16.2	0	31-40	Male	77.9	27.3	1 dose at 0, 2.5, 5, and 7.5 min
1101	2	12.5	21.3	0	31-40	Male	77.9	27.3	1 dose at 0, 2.5, 5, and 7.5 min
1101	2	15	23.8	0	31-40	Male	77.9	27.3	1 dose at 0, 2.5, 5, and 7.5 min
1101	2	20	19.7	0	31-40	Male	77.9	27.3	1 dose at 0, 2.5, 5, and 7.5 min
1101	2	30	11.3	0	31-40	Male	77.9	27.3	1 dose at 0, 2.5, 5, and 7.5 min
1101	2	45	8.77	0	31-40	Male	77.9	27.3	1 dose at 0, 2.5, 5, and 7.5 min
1101	2	60	7.23	0	31-40	Male	77.9	27.3	1 dose at 0, 2.5, 5, and 7.5 min
1101	2	120	3.49	0	31-40	Male	77.9	27.3	1 dose at 0, 2.5, 5, and 7.5 min
1101	2	180	2.1	0	31-40	Male	77.9	27.3	1 dose at 0, 2.5, 5, and 7.5 min
1101	2	240	1.23	0	31-40	Male	77.9	27.3	1 dose at 0, 2.5, 5, and 7.5 min
1101	2	360	0.396	0	31-40	Male	77.9	27.3	1 dose at 0, 2.5, 5, and 7.5 min
1101	2	720	0.0669	0	31-40	Male	77.9	27.3	1 dose at 0, 2.5, 5, and 7.5 min
1101	3	0	0	1	31-40	Male	77.9	27.3	2 doses at 0 and 2.5 min
1101	3	2	0.227	0	31-40	Male	77.9	27.3	2 doses at 0 and 2.5 min
1101	3	4.5	1.79	0	31-40	Male	77.9	27.3	2 doses at 0 and 2.5 min
1101	3	7	4.52	0	31-40	Male	77.9	27.3	2 doses at 0 and 2.5 min
1101	3	10	7.59	0	31-40	Male	77.9	27.3	2 doses at 0 and 2.5 min
1101	3	12.5	9.66	0	31-40	Male	77.9	27.3	2 doses at 0 and 2.5 min
1101	3	15	11.9	0	31-40	Male	77.9	27.3	2 doses at 0 and 2.5 min
1101	3	20	17.6	0	31-40	Male	77.9	27.3	2 doses at 0 and 2.5 min
1101	3	30	16.4	0	31-40	Male	77.9	27.3	2 doses at 0 and 2.5 min
1101	3	45	9.21	0	31-40	Male	77.9	27.3	2 doses at 0 and 2.5 min
1101	3	60	7.52	0	31-40	Male	77.9	27.3	2 doses at 0 and 2.5 min
1101	3	120	4.56	0	31-40	Male	77.9	27.3	2 doses at 0 and 2.5 min
1101	3	180	2.36	0	31-40	Male	77.9	27.3	2 doses at 0 and 2.5 min
1101	3	240	1.79	0	31-40	Male	77.9	27.3	2 doses at 0 and 2.5 min
1101	3	360	0.571	0	31-40	Male	77.9	27.3	2 doses at 0 and 2.5 min
1101	3	720	0.0794	0	31-40	Male	77.9	27.3	2 doses at 0 and 2.5 min
1102	1	0	0	1	41-50	Female	83.2	30.6	2 doses at 0 and 2.5 min
1102	1	2	1.24	0	41-50	Female	83.2	30.6	2 doses at 0 and 2.5 min
1102	1	4.5	7.27	0	41-50	Female	83.2	30.6	2 doses at 0 and 2.5 min
1102	1	7	12.6	0	41-50	Female	83.2	30.6	2 doses at 0 and 2.5 min
1102	1	10	17.7	0	41-50	Female	83.2	30.6	2 doses at 0 and 2.5 min
1102	1	12.5	20.8	0	41-50	Female	83.2	30.6	2 doses at 0 and 2.5 min
1102	1	15	22.8	0	41-50	Female	83.2	30.6	2 doses at 0 and 2.5 min
1102	1	20	19.3	0	41-50	Female	83.2	30.6	2 doses at 0 and 2.5 min
1102	1	30	12.3	0	41-50	Female	83.2	30.6	2 doses at 0 and 2.5 min
1102	1	45	8.4	0	41-50	Female	83.2	30.6	2 doses at 0 and 2.5 min
1102	1	120	2.73	0	41-50	Female	83.2	30.6	2 doses at 0 and 2.5 min
1102	1	180	1.26	0	41-50	Female	83.2	30.6	2 doses at 0 and 2.5 min
1102	1	240	0.8	0	41-50	Female	83.2	30.6	2 doses at 0 and 2.5 min
1102	1	360	0.225	0	41-50	Female	83.2	30.6	2 doses at 0 and 2.5 min
1102	1	720	0.0832	0	41-50	Female	83.2	30.6	2 doses at 0 and 2.5 min
1102	2	0	0	1	41-50	Female	83.2	30.6	1 dose at 0 and 2.5 min
1102	2	2	0.185	0	41-50	Female	83.2	30.6	1 dose at 0 and 2.5 min
1102	2	4.5	1.17	0	41-50	Female	83.2	30.6	1 dose at 0 and 2.5 min
1102	2	7	2.42	0	41-50	Female	83.2	30.6	1 dose at 0 and 2.5 min
1102	2	10	3.41	0	41-50	Female	83.2	30.6	1 dose at 0 and 2.5 min
1102	2	12.5	4.9	0	41-50	Female	83.2	30.6	1 dose at 0 and 2.5 min
1102	2	15	7.36	0	41-50	Female	83.2	30.6	1 dose at 0 and 2.5 min
1102	2	20	7.34	0	41-50	Female	83.2	30.6	1 dose at 0 and 2.5 min
1102	2	30	5.48	0	41-50	Female	83.2	30.6	1 dose at 0 and 2.5 min
1102	2	45	6.27	0	41-50	Female	83.2	30.6	1 dose at 0 and 2.5 min
1102	2	60	4.69	0	41-50	Female	83.2	30.6	1 dose at 0 and 2.5 min
1102	2	120	2.01	0	41-50	Female	83.2	30.6	1 dose at 0 and 2.5 min
1102	2	180	1.27	0	41-50	Female	83.2	30.6	1 dose at 0 and 2.5 min
1102	2	240	0.662	0	41-50	Female	83.2	30.6	1 dose at 0 and 2.5 min
1102	2	360	0.264	0	41-50	Female	83.2	30.6	1 dose at 0 and 2.5 min
1102	2	720	0.0487	0	41-50	Female	83.2	30.6	1 dose at 0 and 2.5 min
1102	3	0	0	1	41-50	Female	83.2	30.6	1 dose at 0, 2.5, 5, and 7.5 min
1102	3	2	0.301	0	41-50	Female	83.2	30.6	1 dose at 0, 2.5, 5, and 7.5 min
1102	3	4.5	0.91	0	41-50	Female	83.2	30.6	1 dose at 0, 2.5, 5, and 7.5 min
1102	3	7	2.71	0	41-50	Female	83.2	30.6	1 dose at 0, 2.5, 5, and 7.5 min
1102	3	10	8.25	0	41-50	Female	83.2	30.6	1 dose at 0, 2.5, 5, and 7.5 min
1102	3	12.5	8.71	0	41-50	Female	83.2	30.6	1 dose at 0, 2.5, 5, and 7.5 min
1102	3	15	12.6	0	41-50	Female	83.2	30.6	1 dose at 0, 2.5, 5, and 7.5 min
1102	3	20	10.9	0	41-50	Female	83.2	30.6	1 dose at 0, 2.5, 5, and 7.5 min
1102	3	30	8.69	0	41-50	Female	83.2	30.6	1 dose at 0, 2.5, 5, and 7.5 min
1102	3	45	8.98	0	41-50	Female	83.2	30.6	1 dose at 0, 2.5, 5, and 7.5 min
1102	3	60	7.67	0	41-50	Female	83.2	30.6	1 dose at 0, 2.5, 5, and 7.5 min
1102	3	120	3.48	0	41-50	Female	83.2	30.6	1 dose at 0, 2.5, 5, and 7.5 min
1102	3	180	1.76	0	41-50	Female	83.2	30.6	1 dose at 0, 2.5, 5, and 7.5 min
1102	3	240	0.821	0	41-50	Female	83.2	30.6	1 dose at 0, 2.5, 5, and 7.5 min
1102	3	360	0.264	0	41-50	Female	83.2	30.6	1 dose at 0, 2.5, 5, and 7.5 min
1102	3	720	0.048	0	41-50	Female	83.2	30.6	1 dose at 0, 2.5, 5, and 7.5 min
1103	1	0	0	1	31-40	Female	80.9	28	1 dose at 0, 2.5, 5, and 7.5 min
1103	1	2	0.154	0	31-40	Female	80.9	28	1 dose at 0, 2.5, 5, and 7.5 min
1103	1	4.5	1.7	0	31-40	Female	80.9	28	1 dose at 0, 2.5, 5, and 7.5 min
1103	1	7	7.69	0	31-40	Female	80.9	28	1 dose at 0, 2.5, 5, and 7.5 min
1103	1	10	13.9	0	31-40	Female	80.9	28	1 dose at 0, 2.5, 5, and 7.5 min
1103	1	12.5	16.4	0	31-40	Female	80.9	28	1 dose at 0, 2.5, 5, and 7.5 min
1103	1	15	12.4	0	31-40	Female	80.9	28	1 dose at 0, 2.5, 5, and 7.5 min
1103	1	20	8.6	0	31-40	Female	80.9	28	1 dose at 0, 2.5, 5, and 7.5 min
1103	1	30	7.37	0	31-40	Female	80.9	28	1 dose at 0, 2.5, 5, and 7.5 min
1103	1	45	6.1	0	31-40	Female	80.9	28	1 dose at 0, 2.5, 5, and 7.5 min
1103	1	60	5.14	0	31-40	Female	80.9	28	1 dose at 0, 2.5, 5, and 7.5 min
1103	1	120	2.51	0	31-40	Female	80.9	28	1 dose at 0, 2.5, 5, and 7.5 min
1103	1	180	1.57	0	31-40	Female	80.9	28	1 dose at 0, 2.5, 5, and 7.5 min
1103	1	240	0.993	0	31-40	Female	80.9	28	1 dose at 0, 2.5, 5, and 7.5 min
1103	1	360	0.321	0	31-40	Female	80.9	28	1 dose at 0, 2.5, 5, and 7.5 min
1103	1	720	0.0774	0	31-40	Female	80.9	28	1 dose at 0, 2.5, 5, and 7.5 min
1103	2	0	0	1	31-40	Female	80.9	28	1 dose at 0 and 2.5 min
1103	2	2	0.834	0	31-40	Female	80.9	28	1 dose at 0 and 2.5 min
1103	2	4.5	6.01	0	31-40	Female	80.9	28	1 dose at 0 and 2.5 min
1103	2	7	9.69	0	31-40	Female	80.9	28	1 dose at 0 and 2.5 min
1103	2	10	10.6	0	31-40	Female	80.9	28	1 dose at 0 and 2.5 min
1103	2	12.5	11.5	0	31-40	Female	80.9	28	1 dose at 0 and 2.5 min
1103	2	15	9.72	0	31-40	Female	80.9	28	1 dose at 0 and 2.5 min
1103	2	20	6.66	0	31-40	Female	80.9	28	1 dose at 0 and 2.5 min
1103	2	30	7.27	0	31-40	Female	80.9	28	1 dose at 0 and 2.5 min
1103	2	45	4.52	0	31-40	Female	80.9	28	1 dose at 0 and 2.5 min
1103	2	60	4.09	0	31-40	Female	80.9	28	1 dose at 0 and 2.5 min
1103	2	120	2.18	0	31-40	Female	80.9	28	1 dose at 0 and 2.5 min
1103	2	180	1.17	0	31-40	Female	80.9	28	1 dose at 0 and 2.5 min
1103	2	240	0.728	0	31-40	Female	80.9	28	1 dose at 0 and 2.5 min
1103	2	360	0.283	0	31-40	Female	80.9	28	1 dose at 0 and 2.5 min
1103	3	0	0	1	31-40	Female	80.9	28	2 doses at 0 and 2.5 min
1103	3	2	0.365	0	31-40	Female	80.9	28	2 doses at 0 and 2.5 min
1103	3	4.5	1.63	0	31-40	Female	80.9	28	2 doses at 0 and 2.5 min
1103	3	7	5.72	0	31-40	Female	80.9	28	2 doses at 0 and 2.5 min
1103	3	10	8.03	0	31-40	Female	80.9	28	2 doses at 0 and 2.5 min
1103	3	12.5	9.4	0	31-40	Female	80.9	28	2 doses at 0 and 2.5 min
1103	3	15	11.8	0	31-40	Female	80.9	28	2 doses at 0 and 2.5 min
1103	3	20	8.05	0	31-40	Female	80.9	28	2 doses at 0 and 2.5 min
1103	3	30	6.66	0	31-40	Female	80.9	28	2 doses at 0 and 2.5 min
1103	3	45	6.28	0	31-40	Female	80.9	28	2 doses at 0 and 2.5 min
1103	3	60	5.05	0	31-40	Female	80.9	28	2 doses at 0 and 2.5 min
1103	3	120	2.75	0	31-40	Female	80.9	28	2 doses at 0 and 2.5 min
1103	3	180	1.82	0	31-40	Female	80.9	28	2 doses at 0 and 2.5 min
1103	3	240	1.09	0	31-40	Female	80.9	28	2 doses at 0 and 2.5 min
1103	3	360	0.337	0	31-40	Female	80.9	28	2 doses at 0 and 2.5 min
1103	3	720	0.035	0	31-40	Female	80.9	28	2 doses at 0 and 2.5 min
1104	1	0	0	1	51-60	Female	79.6	31.3	1 dose at 0, 2.5, 5, and 7.5 min
1104	1	2	1.4	0	51-60	Female	79.6	31.3	1 dose at 0, 2.5, 5, and 7.5 min
1104	1	4.5	5.32	0	51-60	Female	79.6	31.3	1 dose at 0, 2.5, 5, and 7.5 min
1104	1	7	11.1	0	51-60	Female	79.6	31.3	1 dose at 0, 2.5, 5, and 7.5 min
1104	1	10	12.4	0	51-60	Female	79.6	31.3	1 dose at 0, 2.5, 5, and 7.5 min
1104	1	12.5	24.3	0	51-60	Female	79.6	31.3	1 dose at 0, 2.5, 5, and 7.5 min
1104	1	15	23.6	0	51-60	Female	79.6	31.3	1 dose at 0, 2.5, 5, and 7.5 min
1104	1	20	25.3	0	51-60	Female	79.6	31.3	1 dose at 0, 2.5, 5, and 7.5 min
1104	1	30	19.2	0	51-60	Female	79.6	31.3	1 dose at 0, 2.5, 5, and 7.5 min
1104	1	45	13.9	0	51-60	Female	79.6	31.3	1 dose at 0, 2.5, 5, and 7.5 min
1104	1	60	10.2	0	51-60	Female	79.6	31.3	1 dose at 0, 2.5, 5, and 7.5 min
1104	1	120	4.09	0	51-60	Female	79.6	31.3	1 dose at 0, 2.5, 5, and 7.5 min
1104	1	180	2	0	51-60	Female	79.6	31.3	1 dose at 0, 2.5, 5, and 7.5 min
1104	1	240	1.06	0	51-60	Female	79.6	31.3	1 dose at 0, 2.5, 5, and 7.5 min
1104	1	360	0.478	0	51-60	Female	79.6	31.3	1 dose at 0, 2.5, 5, and 7.5 min
1104	1	720	0.0964	0	51-60	Female	79.6	31.3	1 dose at 0, 2.5, 5, and 7.5 min
1104	2	0	0	1	51-60	Female	79.6	31.3	2 doses at 0 and 2.5 min
1104	2	2	2.21	0	51-60	Female	79.6	31.3	2 doses at 0 and 2.5 min
1104	2	4.5	9	0	51-60	Female	79.6	31.3	2 doses at 0 and 2.5 min
1104	2	7	16.3	0	51-60	Female	79.6	31.3	2 doses at 0 and 2.5 min
1104	2	10	18.9	0	51-60	Female	79.6	31.3	2 doses at 0 and 2.5 min
1104	2	12.5	16.3	0	51-60	Female	79.6	31.3	2 doses at 0 and 2.5 min
1104	2	15	24.7	0	51-60	Female	79.6	31.3	2 doses at 0 and 2.5 min
1104	2	20	24.5	0	51-60	Female	79.6	31.3	2 doses at 0 and 2.5 min
1104	2	30	12.4	0	51-60	Female	79.6	31.3	2 doses at 0 and 2.5 min
1104	2	45	9.4	0	51-60	Female	79.6	31.3	2 doses at 0 and 2.5 min
1104	2	60	5.86	0	51-60	Female	79.6	31.3	2 doses at 0 and 2.5 min
1104	2	120	3.1	0	51-60	Female	79.6	31.3	2 doses at 0 and 2.5 min
1104	2	180	1.8	0	51-60	Female	79.6	31.3	2 doses at 0 and 2.5 min
1104	2	240	0.807	0	51-60	Female	79.6	31.3	2 doses at 0 and 2.5 min
1104	2	360	0.406	0	51-60	Female	79.6	31.3	2 doses at 0 and 2.5 min
1104	2	720	0.0749	0	51-60	Female	79.6	31.3	2 doses at 0 and 2.5 min
1104	3	0	0	1	51-60	Female	79.6	31.3	1 dose at 0 and 2.5 min
1104	3	2	0.34	0	51-60	Female	79.6	31.3	1 dose at 0 and 2.5 min
1104	3	4.5	3.38	0	51-60	Female	79.6	31.3	1 dose at 0 and 2.5 min
1104	3	7	5.28	0	51-60	Female	79.6	31.3	1 dose at 0 and 2.5 min
1104	3	10	14.2	0	51-60	Female	79.6	31.3	1 dose at 0 and 2.5 min
1104	3	12.5	16.2	0	51-60	Female	79.6	31.3	1 dose at 0 and 2.5 min
1104	3	15	15.6	0	51-60	Female	79.6	31.3	1 dose at 0 and 2.5 min
1104	3	20	16.3	0	51-60	Female	79.6	31.3	1 dose at 0 and 2.5 min
1104	3	30	14.1	0	51-60	Female	79.6	31.3	1 dose at 0 and 2.5 min
1104	3	45	9.85	0	51-60	Female	79.6	31.3	1 dose at 0 and 2.5 min
1104	3	60	6.26	0	51-60	Female	79.6	31.3	1 dose at 0 and 2.5 min
1104	3	120	2.84	0	51-60	Female	79.6	31.3	1 dose at 0 and 2.5 min
1104	3	180	1.82	0	51-60	Female	79.6	31.3	1 dose at 0 and 2.5 min
1104	3	240	1.02	0	51-60	Female	79.6	31.3	1 dose at 0 and 2.5 min
1104	3	360	0.341	0	51-60	Female	79.6	31.3	1 dose at 0 and 2.5 min
1104	3	720	0.0458	0	51-60	Female	79.6	31.3	1 dose at 0 and 2.5 min
1105	1	0	0	1	21-30	Male	79.5	25.8	1 dose at 0 and 2.5 min
1105	1	2	0.0243	0	21-30	Male	79.5	25.8	1 dose at 0 and 2.5 min
1105	1	7	1.12	0	21-30	Male	79.5	25.8	1 dose at 0 and 2.5 min
1105	1	12.5	2.45	0	21-30	Male	79.5	25.8	1 dose at 0 and 2.5 min
1105	1	30	5.44	0	21-30	Male	79.5	25.8	1 dose at 0 and 2.5 min
1105	1	45	5.47	0	21-30	Male	79.5	25.8	1 dose at 0 and 2.5 min
1105	1	60	4.75	0	21-30	Male	79.5	25.8	1 dose at 0 and 2.5 min
1105	1	120	2.56	0	21-30	Male	79.5	25.8	1 dose at 0 and 2.5 min
1105	1	180	1.6	0	21-30	Male	79.5	25.8	1 dose at 0 and 2.5 min
1105	1	240	0.958	0	21-30	Male	79.5	25.8	1 dose at 0 and 2.5 min
1105	1	360	0.349	0	21-30	Male	79.5	25.8	1 dose at 0 and 2.5 min
1105	1	720	0.057	0	21-30	Male	79.5	25.8	1 dose at 0 and 2.5 min
1105	2	0	0	1	21-30	Male	79.5	25.8	1 dose at 0, 2.5, 5, and 7.5 min
1105	2	2	0.0729	0	21-30	Male	79.5	25.8	1 dose at 0, 2.5, 5, and 7.5 min
1105	2	4.5	0.55	0	21-30	Male	79.5	25.8	1 dose at 0, 2.5, 5, and 7.5 min
1105	2	7	1.3	0	21-30	Male	79.5	25.8	1 dose at 0, 2.5, 5, and 7.5 min
1105	2	10	3.78	0	21-30	Male	79.5	25.8	1 dose at 0, 2.5, 5, and 7.5 min
1105	2	12.5	17.7	0	21-30	Male	79.5	25.8	1 dose at 0, 2.5, 5, and 7.5 min
1105	2	15	17.1	0	21-30	Male	79.5	25.8	1 dose at 0, 2.5, 5, and 7.5 min
1105	2	20	11.8	0	21-30	Male	79.5	25.8	1 dose at 0, 2.5, 5, and 7.5 min
1105	2	30	9.68	0	21-30	Male	79.5	25.8	1 dose at 0, 2.5, 5, and 7.5 min
1105	2	45	8.79	0	21-30	Male	79.5	25.8	1 dose at 0, 2.5, 5, and 7.5 min
1105	2	60	7.01	0	21-30	Male	79.5	25.8	1 dose at 0, 2.5, 5, and 7.5 min
1105	2	120	4.3	0	21-30	Male	79.5	25.8	1 dose at 0, 2.5, 5, and 7.5 min
1105	2	180	2.6	0	21-30	Male	79.5	25.8	1 dose at 0, 2.5, 5, and 7.5 min
1105	2	240	1.74	0	21-30	Male	79.5	25.8	1 dose at 0, 2.5, 5, and 7.5 min
1105	2	360	0.542	0	21-30	Male	79.5	25.8	1 dose at 0, 2.5, 5, and 7.5 min
1105	2	720	0.0888	0	21-30	Male	79.5	25.8	1 dose at 0, 2.5, 5, and 7.5 min
1105	3	0	0	1	21-30	Male	79.5	25.8	2 doses at 0 and 2.5 min
1105	3	2	0.0371	0	21-30	Male	79.5	25.8	2 doses at 0 and 2.5 min
1105	3	4.5	0.746	0	21-30	Male	79.5	25.8	2 doses at 0 and 2.5 min
1105	3	7	2.58	0	21-30	Male	79.5	25.8	2 doses at 0 and 2.5 min
1105	3	10	4.34	0	21-30	Male	79.5	25.8	2 doses at 0 and 2.5 min
1105	3	12.5	5.89	0	21-30	Male	79.5	25.8	2 doses at 0 and 2.5 min
1105	3	15	6.69	0	21-30	Male	79.5	25.8	2 doses at 0 and 2.5 min
1105	3	20	6.05	0	21-30	Male	79.5	25.8	2 doses at 0 and 2.5 min
1105	3	30	7.54	0	21-30	Male	79.5	25.8	2 doses at 0 and 2.5 min
1105	3	45	6.62	0	21-30	Male	79.5	25.8	2 doses at 0 and 2.5 min
1105	3	60	5.18	0	21-30	Male	79.5	25.8	2 doses at 0 and 2.5 min
1105	3	120	3.32	0	21-30	Male	79.5	25.8	2 doses at 0 and 2.5 min
1105	3	180	1.65	0	21-30	Male	79.5	25.8	2 doses at 0 and 2.5 min
1105	3	240	1.1	0	21-30	Male	79.5	25.8	2 doses at 0 and 2.5 min
1105	3	360	0.394	0	21-30	Male	79.5	25.8	2 doses at 0 and 2.5 min
1105	3	720	0.0942	0	21-30	Male	79.5	25.8	2 doses at 0 and 2.5 min
1106	1	0	0	1	51-60	Male	76.7	24.2	1 dose at 0, 2.5, 5, and 7.5 min
1106	1	2	2.61	0	51-60	Male	76.7	24.2	1 dose at 0, 2.5, 5, and 7.5 min
1106	1	4.5	8.01	0	51-60	Male	76.7	24.2	1 dose at 0, 2.5, 5, and 7.5 min
1106	1	7	14.2	0	51-60	Male	76.7	24.2	1 dose at 0, 2.5, 5, and 7.5 min
1106	1	10	22.2	0	51-60	Male	76.7	24.2	1 dose at 0, 2.5, 5, and 7.5 min
1106	1	12.5	23.5	0	51-60	Male	76.7	24.2	1 dose at 0, 2.5, 5, and 7.5 min
1106	1	15	23.6	0	51-60	Male	76.7	24.2	1 dose at 0, 2.5, 5, and 7.5 min
1106	1	20	21.9	0	51-60	Male	76.7	24.2	1 dose at 0, 2.5, 5, and 7.5 min
1106	1	30	13.1	0	51-60	Male	76.7	24.2	1 dose at 0, 2.5, 5, and 7.5 min
1106	1	45	9.1	0	51-60	Male	76.7	24.2	1 dose at 0, 2.5, 5, and 7.5 min
1106	1	60	7.56	0	51-60	Male	76.7	24.2	1 dose at 0, 2.5, 5, and 7.5 min
1106	1	120	3.97	0	51-60	Male	76.7	24.2	1 dose at 0, 2.5, 5, and 7.5 min
1106	1	180	2.17	0	51-60	Male	76.7	24.2	1 dose at 0, 2.5, 5, and 7.5 min
1106	1	240	1.98	0	51-60	Male	76.7	24.2	1 dose at 0, 2.5, 5, and 7.5 min
1106	1	360	0.692	0	51-60	Male	76.7	24.2	1 dose at 0, 2.5, 5, and 7.5 min
1106	1	720	0.126	0	51-60	Male	76.7	24.2	1 dose at 0, 2.5, 5, and 7.5 min
1106	2	0	0	1	51-60	Male	76.7	24.2	2 doses at 0 and 2.5 min
1106	2	2	1.16	0	51-60	Male	76.7	24.2	2 doses at 0 and 2.5 min
1106	2	4.5	5.39	0	51-60	Male	76.7	24.2	2 doses at 0 and 2.5 min
1106	2	7	12.9	0	51-60	Male	76.7	24.2	2 doses at 0 and 2.5 min
1106	2	10	14.4	0	51-60	Male	76.7	24.2	2 doses at 0 and 2.5 min
1106	2	12.5	16.5	0	51-60	Male	76.7	24.2	2 doses at 0 and 2.5 min
1106	2	15	19.1	0	51-60	Male	76.7	24.2	2 doses at 0 and 2.5 min
1106	2	20	14	0	51-60	Male	76.7	24.2	2 doses at 0 and 2.5 min
1106	2	30	13.6	0	51-60	Male	76.7	24.2	2 doses at 0 and 2.5 min
1106	2	45	12.1	0	51-60	Male	76.7	24.2	2 doses at 0 and 2.5 min
1106	2	60	9.49	0	51-60	Male	76.7	24.2	2 doses at 0 and 2.5 min
1106	2	120	5.24	0	51-60	Male	76.7	24.2	2 doses at 0 and 2.5 min
1106	2	180	2.55	0	51-60	Male	76.7	24.2	2 doses at 0 and 2.5 min
1106	2	240	2.74	0	51-60	Male	76.7	24.2	2 doses at 0 and 2.5 min
1106	2	360	1.12	0	51-60	Male	76.7	24.2	2 doses at 0 and 2.5 min
1106	2	720	0.147	0	51-60	Male	76.7	24.2	2 doses at 0 and 2.5 min
1106	3	0	0	1	51-60	Male	76.7	24.2	1 dose at 0 and 2.5 min
1106	3	2	1.04	0	51-60	Male	76.7	24.2	1 dose at 0 and 2.5 min
1106	3	4.5	5.35	0	51-60	Male	76.7	24.2	1 dose at 0 and 2.5 min
1106	3	7	7.51	0	51-60	Male	76.7	24.2	1 dose at 0 and 2.5 min
1106	3	10	9.23	0	51-60	Male	76.7	24.2	1 dose at 0 and 2.5 min
1106	3	12.5	9.66	0	51-60	Male	76.7	24.2	1 dose at 0 and 2.5 min
1106	3	15	9.71	0	51-60	Male	76.7	24.2	1 dose at 0 and 2.5 min
1106	3	20	8.73	0	51-60	Male	76.7	24.2	1 dose at 0 and 2.5 min
1106	3	30	8.77	0	51-60	Male	76.7	24.2	1 dose at 0 and 2.5 min
1106	3	45	6.28	0	51-60	Male	76.7	24.2	1 dose at 0 and 2.5 min
1106	3	60	4.88	0	51-60	Male	76.7	24.2	1 dose at 0 and 2.5 min
1106	3	120	2.23	0	51-60	Male	76.7	24.2	1 dose at 0 and 2.5 min
1106	3	180	1.58	0	51-60	Male	76.7	24.2	1 dose at 0 and 2.5 min
1106	3	240	1.17	0	51-60	Male	76.7	24.2	1 dose at 0 and 2.5 min
1106	3	360	0.383	0	51-60	Male	76.7	24.2	1 dose at 0 and 2.5 min
1106	3	720	0.0599	0	51-60	Male	76.7	24.2	1 dose at 0 and 2.5 min
1107	1	0	0	1	51-60	Male	88.1	29.8	1 dose at 0 and 2.5 min
1107	1	2	0	1	51-60	Male	88.1	29.8	1 dose at 0 and 2.5 min
1107	1	4.5	0.14	0	51-60	Male	88.1	29.8	1 dose at 0 and 2.5 min
1107	1	7	0.583	0	51-60	Male	88.1	29.8	1 dose at 0 and 2.5 min
1107	1	10	1.61	0	51-60	Male	88.1	29.8	1 dose at 0 and 2.5 min
1107	1	12.5	2.55	0	51-60	Male	88.1	29.8	1 dose at 0 and 2.5 min
1107	1	15	2.86	0	51-60	Male	88.1	29.8	1 dose at 0 and 2.5 min
1107	1	20	5.69	0	51-60	Male	88.1	29.8	1 dose at 0 and 2.5 min
1107	1	30	5.61	0	51-60	Male	88.1	29.8	1 dose at 0 and 2.5 min
1107	1	45	5.72	0	51-60	Male	88.1	29.8	1 dose at 0 and 2.5 min
1107	1	60	4.76	0	51-60	Male	88.1	29.8	1 dose at 0 and 2.5 min
1107	1	120	3.37	0	51-60	Male	88.1	29.8	1 dose at 0 and 2.5 min
1107	1	180	1.68	0	51-60	Male	88.1	29.8	1 dose at 0 and 2.5 min
1107	1	240	1.12	0	51-60	Male	88.1	29.8	1 dose at 0 and 2.5 min
1107	1	360	0.37	0	51-60	Male	88.1	29.8	1 dose at 0 and 2.5 min
1107	1	720	0.0591	0	51-60	Male	88.1	29.8	1 dose at 0 and 2.5 min
1107	2	0	0	1	51-60	Male	88.1	29.8	2 doses at 0 and 2.5 min
1107	2	2	0.0269	0	51-60	Male	88.1	29.8	2 doses at 0 and 2.5 min
1107	2	4.5	0.555	0	51-60	Male	88.1	29.8	2 doses at 0 and 2.5 min
1107	2	7	1.55	0	51-60	Male	88.1	29.8	2 doses at 0 and 2.5 min
1107	2	10	3.11	0	51-60	Male	88.1	29.8	2 doses at 0 and 2.5 min
1107	2	12.5	4.13	0	51-60	Male	88.1	29.8	2 doses at 0 and 2.5 min
1107	2	15	6.03	0	51-60	Male	88.1	29.8	2 doses at 0 and 2.5 min
1107	2	20	10.9	0	51-60	Male	88.1	29.8	2 doses at 0 and 2.5 min
1107	2	30	8.95	0	51-60	Male	88.1	29.8	2 doses at 0 and 2.5 min
1107	2	45	8	0	51-60	Male	88.1	29.8	2 doses at 0 and 2.5 min
1107	2	60	7.17	0	51-60	Male	88.1	29.8	2 doses at 0 and 2.5 min
1107	2	120	5.11	0	51-60	Male	88.1	29.8	2 doses at 0 and 2.5 min
1107	2	180	2.79	0	51-60	Male	88.1	29.8	2 doses at 0 and 2.5 min
1107	2	240	1.69	0	51-60	Male	88.1	29.8	2 doses at 0 and 2.5 min
1107	2	360	0.961	0	51-60	Male	88.1	29.8	2 doses at 0 and 2.5 min
1107	2	720	0.213	0	51-60	Male	88.1	29.8	2 doses at 0 and 2.5 min
1107	3	0	0	1	51-60	Male	88.1	29.8	1 dose at 0, 2.5, 5, and 7.5 min
1107	3	2	0.0355	0	51-60	Male	88.1	29.8	1 dose at 0, 2.5, 5, and 7.5 min
1107	3	4.5	0.344	0	51-60	Male	88.1	29.8	1 dose at 0, 2.5, 5, and 7.5 min
1107	3	7	1.2	0	51-60	Male	88.1	29.8	1 dose at 0, 2.5, 5, and 7.5 min
1107	3	10	3.36	0	51-60	Male	88.1	29.8	1 dose at 0, 2.5, 5, and 7.5 min
1107	3	12.5	5.04	0	51-60	Male	88.1	29.8	1 dose at 0, 2.5, 5, and 7.5 min
1107	3	15	10.9	0	51-60	Male	88.1	29.8	1 dose at 0, 2.5, 5, and 7.5 min
1107	3	20	7.06	0	51-60	Male	88.1	29.8	1 dose at 0, 2.5, 5, and 7.5 min
1107	3	30	9.98	0	51-60	Male	88.1	29.8	1 dose at 0, 2.5, 5, and 7.5 min
1107	3	45	9.78	0	51-60	Male	88.1	29.8	1 dose at 0, 2.5, 5, and 7.5 min
1107	3	60	8.67	0	51-60	Male	88.1	29.8	1 dose at 0, 2.5, 5, and 7.5 min
1107	3	120	4.54	0	51-60	Male	88.1	29.8	1 dose at 0, 2.5, 5, and 7.5 min
1107	3	180	3.14	0	51-60	Male	88.1	29.8	1 dose at 0, 2.5, 5, and 7.5 min
1107	3	240	1.57	0	51-60	Male	88.1	29.8	1 dose at 0, 2.5, 5, and 7.5 min
1107	3	720	0.173	0	51-60	Male	88.1	29.8	1 dose at 0, 2.5, 5, and 7.5 min
1108	1	0	0	1	31-40	Male	92	30.4	2 doses at 0 and 2.5 min
1108	1	2	1.36	0	31-40	Male	92	30.4	2 doses at 0 and 2.5 min
1108	1	4.5	13.7	0	31-40	Male	92	30.4	2 doses at 0 and 2.5 min
1108	1	7	21	0	31-40	Male	92	30.4	2 doses at 0 and 2.5 min
1108	1	10	16.7	0	31-40	Male	92	30.4	2 doses at 0 and 2.5 min
1108	1	12.5	20.5	0	31-40	Male	92	30.4	2 doses at 0 and 2.5 min
1108	1	15	17.9	0	31-40	Male	92	30.4	2 doses at 0 and 2.5 min
1108	1	20	13.5	0	31-40	Male	92	30.4	2 doses at 0 and 2.5 min
1108	1	30	15.7	0	31-40	Male	92	30.4	2 doses at 0 and 2.5 min
1108	1	45	12.4	0	31-40	Male	92	30.4	2 doses at 0 and 2.5 min
1108	1	60	9.57	0	31-40	Male	92	30.4	2 doses at 0 and 2.5 min
1108	1	120	6.5	0	31-40	Male	92	30.4	2 doses at 0 and 2.5 min
1108	1	180	2.87	0	31-40	Male	92	30.4	2 doses at 0 and 2.5 min
1108	1	240	2.17	0	31-40	Male	92	30.4	2 doses at 0 and 2.5 min
1108	1	360	0.519	0	31-40	Male	92	30.4	2 doses at 0 and 2.5 min
1108	1	720	0.106	0	31-40	Male	92	30.4	2 doses at 0 and 2.5 min
1108	2	0	0	1	31-40	Male	92	30.4	1 dose at 0, 2.5, 5, and 7.5 min
1108	2	2	0.587	0	31-40	Male	92	30.4	1 dose at 0, 2.5, 5, and 7.5 min
1108	2	4.5	9.31	0	31-40	Male	92	30.4	1 dose at 0, 2.5, 5, and 7.5 min
1108	2	7	17	0	31-40	Male	92	30.4	1 dose at 0, 2.5, 5, and 7.5 min
1108	2	10	19.8	0	31-40	Male	92	30.4	1 dose at 0, 2.5, 5, and 7.5 min
1108	2	12.5	22	0	31-40	Male	92	30.4	1 dose at 0, 2.5, 5, and 7.5 min
1108	2	15	30.2	0	31-40	Male	92	30.4	1 dose at 0, 2.5, 5, and 7.5 min
1108	2	20	28.2	0	31-40	Male	92	30.4	1 dose at 0, 2.5, 5, and 7.5 min
1108	2	30	16.5	0	31-40	Male	92	30.4	1 dose at 0, 2.5, 5, and 7.5 min
1108	2	45	11.8	0	31-40	Male	92	30.4	1 dose at 0, 2.5, 5, and 7.5 min
1108	2	60	7.99	0	31-40	Male	92	30.4	1 dose at 0, 2.5, 5, and 7.5 min
1108	2	120	4.05	0	31-40	Male	92	30.4	1 dose at 0, 2.5, 5, and 7.5 min
1108	2	180	2.53	0	31-40	Male	92	30.4	1 dose at 0, 2.5, 5, and 7.5 min
1108	2	240	1.48	0	31-40	Male	92	30.4	1 dose at 0, 2.5, 5, and 7.5 min
1108	2	360	0.522	0	31-40	Male	92	30.4	1 dose at 0, 2.5, 5, and 7.5 min
1108	2	720	0.0978	0	31-40	Male	92	30.4	1 dose at 0, 2.5, 5, and 7.5 min
1108	3	0	0	1	31-40	Male	92	30.4	1 dose at 0 and 2.5 min
1108	3	2	4.16	0	31-40	Male	92	30.4	1 dose at 0 and 2.5 min
1108	3	4.5	13.7	0	31-40	Male	92	30.4	1 dose at 0 and 2.5 min
1108	3	7	22.1	0	31-40	Male	92	30.4	1 dose at 0 and 2.5 min
1108	3	10	17.4	0	31-40	Male	92	30.4	1 dose at 0 and 2.5 min
1108	3	12.5	17.6	0	31-40	Male	92	30.4	1 dose at 0 and 2.5 min
1108	3	15	20	0	31-40	Male	92	30.4	1 dose at 0 and 2.5 min
1108	3	20	15.3	0	31-40	Male	92	30.4	1 dose at 0 and 2.5 min
1108	3	30	12.6	0	31-40	Male	92	30.4	1 dose at 0 and 2.5 min
1108	3	45	8.65	0	31-40	Male	92	30.4	1 dose at 0 and 2.5 min
1108	3	60	6.23	0	31-40	Male	92	30.4	1 dose at 0 and 2.5 min
1108	3	120	3.85	0	31-40	Male	92	30.4	1 dose at 0 and 2.5 min
1108	3	180	2.16	0	31-40	Male	92	30.4	1 dose at 0 and 2.5 min
1108	3	240	1.17	0	31-40	Male	92	30.4	1 dose at 0 and 2.5 min
1108	3	360	0.439	0	31-40	Male	92	30.4	1 dose at 0 and 2.5 min
1108	3	720	0.0615	0	31-40	Male	92	30.4	1 dose at 0 and 2.5 min
1109	1	0	0	1	31-40	Female	55.1	22.4	2 doses at 0 and 2.5 min
1109	1	2	0.121	0	31-40	Female	55.1	22.4	2 doses at 0 and 2.5 min
1109	1	4.5	0.492	0	31-40	Female	55.1	22.4	2 doses at 0 and 2.5 min
1109	1	7	1.63	0	31-40	Female	55.1	22.4	2 doses at 0 and 2.5 min
1109	1	10	6.54	0	31-40	Female	55.1	22.4	2 doses at 0 and 2.5 min
1109	1	15	8.21	0	31-40	Female	55.1	22.4	2 doses at 0 and 2.5 min
1109	1	20	10.1	0	31-40	Female	55.1	22.4	2 doses at 0 and 2.5 min
1109	1	30	12.2	0	31-40	Female	55.1	22.4	2 doses at 0 and 2.5 min
1109	1	45	9.14	0	31-40	Female	55.1	22.4	2 doses at 0 and 2.5 min
1109	1	60	7.22	0	31-40	Female	55.1	22.4	2 doses at 0 and 2.5 min
1109	1	120	4.27	0	31-40	Female	55.1	22.4	2 doses at 0 and 2.5 min
1109	1	360	0.619	0	31-40	Female	55.1	22.4	2 doses at 0 and 2.5 min
1109	1	720	0.231	0	31-40	Female	55.1	22.4	2 doses at 0 and 2.5 min
1109	2	0	0	1	31-40	Female	55.1	22.4	1 dose at 0 and 2.5 min
1109	2	2	0.149	0	31-40	Female	55.1	22.4	1 dose at 0 and 2.5 min
1109	2	4.5	1.54	0	31-40	Female	55.1	22.4	1 dose at 0 and 2.5 min
1109	2	7	4.62	0	31-40	Female	55.1	22.4	1 dose at 0 and 2.5 min
1109	2	10	7.67	0	31-40	Female	55.1	22.4	1 dose at 0 and 2.5 min
1109	2	12.5	8.39	0	31-40	Female	55.1	22.4	1 dose at 0 and 2.5 min
1109	2	15	9.58	0	31-40	Female	55.1	22.4	1 dose at 0 and 2.5 min
1109	2	20	11.9	0	31-40	Female	55.1	22.4	1 dose at 0 and 2.5 min
1109	2	30	8.47	0	31-40	Female	55.1	22.4	1 dose at 0 and 2.5 min
1109	2	45	7.1	0	31-40	Female	55.1	22.4	1 dose at 0 and 2.5 min
1109	2	60	6.69	0	31-40	Female	55.1	22.4	1 dose at 0 and 2.5 min
1109	2	120	3.33	0	31-40	Female	55.1	22.4	1 dose at 0 and 2.5 min
1109	2	180	1.49	0	31-40	Female	55.1	22.4	1 dose at 0 and 2.5 min
1109	2	240	0.972	0	31-40	Female	55.1	22.4	1 dose at 0 and 2.5 min
1109	2	360	0.321	0	31-40	Female	55.1	22.4	1 dose at 0 and 2.5 min
1109	2	720	0.0593	0	31-40	Female	55.1	22.4	1 dose at 0 and 2.5 min
1109	3	0	0	1	31-40	Female	55.1	22.4	1 dose at 0, 2.5, 5, and 7.5 min
1109	3	2	0.106	0	31-40	Female	55.1	22.4	1 dose at 0, 2.5, 5, and 7.5 min
1109	3	4.5	0.947	0	31-40	Female	55.1	22.4	1 dose at 0, 2.5, 5, and 7.5 min
1109	3	7	3.43	0	31-40	Female	55.1	22.4	1 dose at 0, 2.5, 5, and 7.5 min
1109	3	10	12.8	0	31-40	Female	55.1	22.4	1 dose at 0, 2.5, 5, and 7.5 min
1109	3	12.5	14	0	31-40	Female	55.1	22.4	1 dose at 0, 2.5, 5, and 7.5 min
1109	3	15	17.8	0	31-40	Female	55.1	22.4	1 dose at 0, 2.5, 5, and 7.5 min
1109	3	20	16.1	0	31-40	Female	55.1	22.4	1 dose at 0, 2.5, 5, and 7.5 min
1109	3	30	10.9	0	31-40	Female	55.1	22.4	1 dose at 0, 2.5, 5, and 7.5 min
1109	3	45	8.31	0	31-40	Female	55.1	22.4	1 dose at 0, 2.5, 5, and 7.5 min
1109	3	60	7.9	0	31-40	Female	55.1	22.4	1 dose at 0, 2.5, 5, and 7.5 min
1109	3	120	4.13	0	31-40	Female	55.1	22.4	1 dose at 0, 2.5, 5, and 7.5 min
1109	3	180	2.92	0	31-40	Female	55.1	22.4	1 dose at 0, 2.5, 5, and 7.5 min
1109	3	240	1.63	0	31-40	Female	55.1	22.4	1 dose at 0, 2.5, 5, and 7.5 min
1109	3	360	0.417	0	31-40	Female	55.1	22.4	1 dose at 0, 2.5, 5, and 7.5 min
1110	1	0	0	1	21-30	Male	60.6	19.5	1 dose at 0 and 2.5 min
1110	1	2	0	1	21-30	Male	60.6	19.5	1 dose at 0 and 2.5 min
1110	1	10	0.239	0	21-30	Male	60.6	19.5	1 dose at 0 and 2.5 min
1110	1	15	0.662	0	21-30	Male	60.6	19.5	1 dose at 0 and 2.5 min
1110	1	20	3.54	0	21-30	Male	60.6	19.5	1 dose at 0 and 2.5 min
1110	1	30	5.65	0	21-30	Male	60.6	19.5	1 dose at 0 and 2.5 min
1110	1	45	10.9	0	21-30	Male	60.6	19.5	1 dose at 0 and 2.5 min
1110	1	60	8.67	0	21-30	Male	60.6	19.5	1 dose at 0 and 2.5 min
1110	1	120	3.19	0	21-30	Male	60.6	19.5	1 dose at 0 and 2.5 min
1110	1	180	2.14	0	21-30	Male	60.6	19.5	1 dose at 0 and 2.5 min
1110	1	240	0.973	0	21-30	Male	60.6	19.5	1 dose at 0 and 2.5 min
1110	1	360	0.338	0	21-30	Male	60.6	19.5	1 dose at 0 and 2.5 min
1110	1	720	0.0345	0	21-30	Male	60.6	19.5	1 dose at 0 and 2.5 min
1110	2	0	0	1	21-30	Male	60.6	19.5	2 doses at 0 and 2.5 min
1110	2	2	0.263	0	21-30	Male	60.6	19.5	2 doses at 0 and 2.5 min
1110	2	4.5	1.89	0	21-30	Male	60.6	19.5	2 doses at 0 and 2.5 min
1110	2	7	2.78	0	21-30	Male	60.6	19.5	2 doses at 0 and 2.5 min
1110	2	10	6.54	0	21-30	Male	60.6	19.5	2 doses at 0 and 2.5 min
1110	2	12.5	11.2	0	21-30	Male	60.6	19.5	2 doses at 0 and 2.5 min
1110	2	15	17.4	0	21-30	Male	60.6	19.5	2 doses at 0 and 2.5 min
1110	2	20	17.5	0	21-30	Male	60.6	19.5	2 doses at 0 and 2.5 min
1110	2	30	13.3	0	21-30	Male	60.6	19.5	2 doses at 0 and 2.5 min
1110	2	45	12.5	0	21-30	Male	60.6	19.5	2 doses at 0 and 2.5 min
1110	2	60	9.98	0	21-30	Male	60.6	19.5	2 doses at 0 and 2.5 min
1110	2	120	4.84	0	21-30	Male	60.6	19.5	2 doses at 0 and 2.5 min
1110	2	180	2.86	0	21-30	Male	60.6	19.5	2 doses at 0 and 2.5 min
1110	2	240	1.47	0	21-30	Male	60.6	19.5	2 doses at 0 and 2.5 min
1110	2	360	0.601	0	21-30	Male	60.6	19.5	2 doses at 0 and 2.5 min
1110	2	720	0.0428	0	21-30	Male	60.6	19.5	2 doses at 0 and 2.5 min
1110	3	0	0	1	21-30	Male	60.6	19.5	1 dose at 0, 2.5, 5, and 7.5 min
1110	3	2	0.0616	0	21-30	Male	60.6	19.5	1 dose at 0, 2.5, 5, and 7.5 min
1110	3	4.5	0.632	0	21-30	Male	60.6	19.5	1 dose at 0, 2.5, 5, and 7.5 min
1110	3	7	1.91	0	21-30	Male	60.6	19.5	1 dose at 0, 2.5, 5, and 7.5 min
1110	3	10	4.34	0	21-30	Male	60.6	19.5	1 dose at 0, 2.5, 5, and 7.5 min
1110	3	12.5	7.39	0	21-30	Male	60.6	19.5	1 dose at 0, 2.5, 5, and 7.5 min
1110	3	15	7.92	0	21-30	Male	60.6	19.5	1 dose at 0, 2.5, 5, and 7.5 min
1110	3	20	12.9	0	21-30	Male	60.6	19.5	1 dose at 0, 2.5, 5, and 7.5 min
1110	3	30	14	0	21-30	Male	60.6	19.5	1 dose at 0, 2.5, 5, and 7.5 min
1110	3	45	10.7	0	21-30	Male	60.6	19.5	1 dose at 0, 2.5, 5, and 7.5 min
1110	3	60	11.4	0	21-30	Male	60.6	19.5	1 dose at 0, 2.5, 5, and 7.5 min
1110	3	120	7.5	0	21-30	Male	60.6	19.5	1 dose at 0, 2.5, 5, and 7.5 min
1110	3	180	3.75	0	21-30	Male	60.6	19.5	1 dose at 0, 2.5, 5, and 7.5 min
1110	3	240	1.78	0	21-30	Male	60.6	19.5	1 dose at 0, 2.5, 5, and 7.5 min
1110	3	360	0.755	0	21-30	Male	60.6	19.5	1 dose at 0, 2.5, 5, and 7.5 min
1111	1	0	0	1	51-60	Female	74.3	30.1	2 doses at 0 and 2.5 min
1111	1	2	0.112	0	51-60	Female	74.3	30.1	2 doses at 0 and 2.5 min
1111	1	4.5	1.15	0	51-60	Female	74.3	30.1	2 doses at 0 and 2.5 min
1111	1	7	2.91	0	51-60	Female	74.3	30.1	2 doses at 0 and 2.5 min
1111	1	10	13.3	0	51-60	Female	74.3	30.1	2 doses at 0 and 2.5 min
1111	1	12.5	21.1	0	51-60	Female	74.3	30.1	2 doses at 0 and 2.5 min
1111	1	15	23.7	0	51-60	Female	74.3	30.1	2 doses at 0 and 2.5 min
1111	1	20	13.1	0	51-60	Female	74.3	30.1	2 doses at 0 and 2.5 min
1111	1	30	9.52	0	51-60	Female	74.3	30.1	2 doses at 0 and 2.5 min
1111	1	45	14.9	0	51-60	Female	74.3	30.1	2 doses at 0 and 2.5 min
1111	1	60	8.41	0	51-60	Female	74.3	30.1	2 doses at 0 and 2.5 min
1111	1	120	5.76	0	51-60	Female	74.3	30.1	2 doses at 0 and 2.5 min
1111	1	180	3.33	0	51-60	Female	74.3	30.1	2 doses at 0 and 2.5 min
1111	1	240	2.31	0	51-60	Female	74.3	30.1	2 doses at 0 and 2.5 min
1111	1	360	0.765	0	51-60	Female	74.3	30.1	2 doses at 0 and 2.5 min
1111	1	720	0.134	0	51-60	Female	74.3	30.1	2 doses at 0 and 2.5 min
1111	2	0	0	1	51-60	Female	74.3	30.1	1 dose at 0, 2.5, 5, and 7.5 min
1111	2	2	0.748	0	51-60	Female	74.3	30.1	1 dose at 0, 2.5, 5, and 7.5 min
1111	2	4.5	1.26	0	51-60	Female	74.3	30.1	1 dose at 0, 2.5, 5, and 7.5 min
1111	2	7	5.48	0	51-60	Female	74.3	30.1	1 dose at 0, 2.5, 5, and 7.5 min
1111	2	10	6.71	0	51-60	Female	74.3	30.1	1 dose at 0, 2.5, 5, and 7.5 min
1111	2	12.5	9.21	0	51-60	Female	74.3	30.1	1 dose at 0, 2.5, 5, and 7.5 min
1111	2	20	12.7	0	51-60	Female	74.3	30.1	1 dose at 0, 2.5, 5, and 7.5 min
1111	2	30	15.5	0	51-60	Female	74.3	30.1	1 dose at 0, 2.5, 5, and 7.5 min
1111	2	45	16.3	0	51-60	Female	74.3	30.1	1 dose at 0, 2.5, 5, and 7.5 min
1111	2	60	14.6	0	51-60	Female	74.3	30.1	1 dose at 0, 2.5, 5, and 7.5 min
1111	2	120	10.8	0	51-60	Female	74.3	30.1	1 dose at 0, 2.5, 5, and 7.5 min
1111	2	180	5.76	0	51-60	Female	74.3	30.1	1 dose at 0, 2.5, 5, and 7.5 min
1111	2	240	3.17	0	51-60	Female	74.3	30.1	1 dose at 0, 2.5, 5, and 7.5 min
1111	2	360	0.921	0	51-60	Female	74.3	30.1	1 dose at 0, 2.5, 5, and 7.5 min
1111	2	720	0.116	0	51-60	Female	74.3	30.1	1 dose at 0, 2.5, 5, and 7.5 min
1111	3	0	0	1	51-60	Female	74.3	30.1	1 dose at 0 and 2.5 min
1111	3	2	0.0794	0	51-60	Female	74.3	30.1	1 dose at 0 and 2.5 min
1111	3	4.5	0.456	0	51-60	Female	74.3	30.1	1 dose at 0 and 2.5 min
1111	3	7	1.22	0	51-60	Female	74.3	30.1	1 dose at 0 and 2.5 min
1111	3	10	2.12	0	51-60	Female	74.3	30.1	1 dose at 0 and 2.5 min
1111	3	12.5	2.97	0	51-60	Female	74.3	30.1	1 dose at 0 and 2.5 min
1111	3	15	4.03	0	51-60	Female	74.3	30.1	1 dose at 0 and 2.5 min
1111	3	20	5.47	0	51-60	Female	74.3	30.1	1 dose at 0 and 2.5 min
1111	3	30	6.54	0	51-60	Female	74.3	30.1	1 dose at 0 and 2.5 min
1111	3	45	6	0	51-60	Female	74.3	30.1	1 dose at 0 and 2.5 min
1111	3	60	5.8	0	51-60	Female	74.3	30.1	1 dose at 0 and 2.5 min
1111	3	120	3.47	0	51-60	Female	74.3	30.1	1 dose at 0 and 2.5 min
1111	3	180	2.21	0	51-60	Female	74.3	30.1	1 dose at 0 and 2.5 min
1111	3	240	1.16	0	51-60	Female	74.3	30.1	1 dose at 0 and 2.5 min
1111	3	360	0.328	0	51-60	Female	74.3	30.1	1 dose at 0 and 2.5 min
1111	3	720	0.0516	0	51-60	Female	74.3	30.1	1 dose at 0 and 2.5 min
1112	1	0	0	1	21-30	Male	86.4	29.4	2 doses at 0 and 2.5 min
1112	1	2	0	1	21-30	Male	86.4	29.4	2 doses at 0 and 2.5 min
1112	1	4.5	4.7	0	21-30	Male	86.4	29.4	2 doses at 0 and 2.5 min
1112	1	7	11.3	0	21-30	Male	86.4	29.4	2 doses at 0 and 2.5 min
1112	1	10	8.52	0	21-30	Male	86.4	29.4	2 doses at 0 and 2.5 min
1112	1	12.5	18.5	0	21-30	Male	86.4	29.4	2 doses at 0 and 2.5 min
1112	1	15	17.9	0	21-30	Male	86.4	29.4	2 doses at 0 and 2.5 min
1112	1	20	11	0	21-30	Male	86.4	29.4	2 doses at 0 and 2.5 min
1112	1	30	7.48	0	21-30	Male	86.4	29.4	2 doses at 0 and 2.5 min
1112	1	45	8.41	0	21-30	Male	86.4	29.4	2 doses at 0 and 2.5 min
1112	1	60	6.76	0	21-30	Male	86.4	29.4	2 doses at 0 and 2.5 min
1112	1	120	4.23	0	21-30	Male	86.4	29.4	2 doses at 0 and 2.5 min
1112	1	180	2.81	0	21-30	Male	86.4	29.4	2 doses at 0 and 2.5 min
1112	1	240	2.12	0	21-30	Male	86.4	29.4	2 doses at 0 and 2.5 min
1112	1	360	0.985	0	21-30	Male	86.4	29.4	2 doses at 0 and 2.5 min
1112	1	720	0.141	0	21-30	Male	86.4	29.4	2 doses at 0 and 2.5 min
1112	2	0	0	1	21-30	Male	86.4	29.4	1 dose at 0, 2.5, 5, and 7.5 min
1112	2	2	0.119	0	21-30	Male	86.4	29.4	1 dose at 0, 2.5, 5, and 7.5 min
1112	2	4.5	0.852	0	21-30	Male	86.4	29.4	1 dose at 0, 2.5, 5, and 7.5 min
1112	2	7	6.19	0	21-30	Male	86.4	29.4	1 dose at 0, 2.5, 5, and 7.5 min
1112	2	10	6.68	0	21-30	Male	86.4	29.4	1 dose at 0, 2.5, 5, and 7.5 min
1112	2	12.5	19.3	0	21-30	Male	86.4	29.4	1 dose at 0, 2.5, 5, and 7.5 min
1112	2	15	26	0	21-30	Male	86.4	29.4	1 dose at 0, 2.5, 5, and 7.5 min
1112	2	20	26.9	0	21-30	Male	86.4	29.4	1 dose at 0, 2.5, 5, and 7.5 min
1112	2	45	10.4	0	21-30	Male	86.4	29.4	1 dose at 0, 2.5, 5, and 7.5 min
1112	2	60	9.32	0	21-30	Male	86.4	29.4	1 dose at 0, 2.5, 5, and 7.5 min
1112	2	120	4.9	0	21-30	Male	86.4	29.4	1 dose at 0, 2.5, 5, and 7.5 min
1112	2	180	3.07	0	21-30	Male	86.4	29.4	1 dose at 0, 2.5, 5, and 7.5 min
1112	2	240	2.79	0	21-30	Male	86.4	29.4	1 dose at 0, 2.5, 5, and 7.5 min
1112	2	360	1.13	0	21-30	Male	86.4	29.4	1 dose at 0, 2.5, 5, and 7.5 min
1112	3	0	0	1	21-30	Male	86.4	29.4	1 dose at 0 and 2.5 min
1112	3	2	0.0493	0	21-30	Male	86.4	29.4	1 dose at 0 and 2.5 min
1112	3	4.5	0.396	0	21-30	Male	86.4	29.4	1 dose at 0 and 2.5 min
1112	3	7	1.67	0	21-30	Male	86.4	29.4	1 dose at 0 and 2.5 min
1112	3	10	2.5	0	21-30	Male	86.4	29.4	1 dose at 0 and 2.5 min
1112	3	12.5	3.01	0	21-30	Male	86.4	29.4	1 dose at 0 and 2.5 min
1112	3	15	4.76	0	21-30	Male	86.4	29.4	1 dose at 0 and 2.5 min
1112	3	20	8.78	0	21-30	Male	86.4	29.4	1 dose at 0 and 2.5 min
1112	3	30	6.08	0	21-30	Male	86.4	29.4	1 dose at 0 and 2.5 min
1112	3	45	5.38	0	21-30	Male	86.4	29.4	1 dose at 0 and 2.5 min
1112	3	60	4.54	0	21-30	Male	86.4	29.4	1 dose at 0 and 2.5 min
1112	3	120	2.7	0	21-30	Male	86.4	29.4	1 dose at 0 and 2.5 min
1112	3	180	1.95	0	21-30	Male	86.4	29.4	1 dose at 0 and 2.5 min
1112	3	240	1.36	0	21-30	Male	86.4	29.4	1 dose at 0 and 2.5 min
1112	3	360	0.504	0	21-30	Male	86.4	29.4	1 dose at 0 and 2.5 min
1112	3	720	0.0588	0	21-30	Male	86.4	29.4	1 dose at 0 and 2.5 min
1113	1	0	0	1	21-30	Male	83.6	28.4	1 dose at 0, 2.5, 5, and 7.5 min
1113	1	2	0.0528	0	21-30	Male	83.6	28.4	1 dose at 0, 2.5, 5, and 7.5 min
1113	1	4.5	1.36	0	21-30	Male	83.6	28.4	1 dose at 0, 2.5, 5, and 7.5 min
1113	1	10	3.33	0	21-30	Male	83.6	28.4	1 dose at 0, 2.5, 5, and 7.5 min
1113	1	12.5	5.05	0	21-30	Male	83.6	28.4	1 dose at 0, 2.5, 5, and 7.5 min
1113	1	15	6.51	0	21-30	Male	83.6	28.4	1 dose at 0, 2.5, 5, and 7.5 min
1113	1	20	10.3	0	21-30	Male	83.6	28.4	1 dose at 0, 2.5, 5, and 7.5 min
1113	1	30	9.21	0	21-30	Male	83.6	28.4	1 dose at 0, 2.5, 5, and 7.5 min
1113	1	45	8.85	0	21-30	Male	83.6	28.4	1 dose at 0, 2.5, 5, and 7.5 min
1113	1	60	7.84	0	21-30	Male	83.6	28.4	1 dose at 0, 2.5, 5, and 7.5 min
1113	1	120	3.64	0	21-30	Male	83.6	28.4	1 dose at 0, 2.5, 5, and 7.5 min
1113	1	180	1.52	0	21-30	Male	83.6	28.4	1 dose at 0, 2.5, 5, and 7.5 min
1113	1	240	0.994	0	21-30	Male	83.6	28.4	1 dose at 0, 2.5, 5, and 7.5 min
1113	1	360	0.352	0	21-30	Male	83.6	28.4	1 dose at 0, 2.5, 5, and 7.5 min
1113	1	720	0.118	0	21-30	Male	83.6	28.4	1 dose at 0, 2.5, 5, and 7.5 min
1113	2	0	0	1	21-30	Male	83.6	28.4	1 dose at 0 and 2.5 min
1113	2	2	0.0651	0	21-30	Male	83.6	28.4	1 dose at 0 and 2.5 min
1113	2	4.5	0.698	0	21-30	Male	83.6	28.4	1 dose at 0 and 2.5 min
1113	2	7	2.15	0	21-30	Male	83.6	28.4	1 dose at 0 and 2.5 min
1113	2	10	3.22	0	21-30	Male	83.6	28.4	1 dose at 0 and 2.5 min
1113	2	12.5	4.31	0	21-30	Male	83.6	28.4	1 dose at 0 and 2.5 min
1113	2	15	4.36	0	21-30	Male	83.6	28.4	1 dose at 0 and 2.5 min
1113	2	20	6.91	0	21-30	Male	83.6	28.4	1 dose at 0 and 2.5 min
1113	2	30	4.4	0	21-30	Male	83.6	28.4	1 dose at 0 and 2.5 min
1113	2	45	4.44	0	21-30	Male	83.6	28.4	1 dose at 0 and 2.5 min
1113	2	60	3.65	0	21-30	Male	83.6	28.4	1 dose at 0 and 2.5 min
1113	2	120	1.75	0	21-30	Male	83.6	28.4	1 dose at 0 and 2.5 min
1113	2	180	1.24	0	21-30	Male	83.6	28.4	1 dose at 0 and 2.5 min
1113	2	240	0.748	0	21-30	Male	83.6	28.4	1 dose at 0 and 2.5 min
1113	2	360	0.292	0	21-30	Male	83.6	28.4	1 dose at 0 and 2.5 min
1113	2	720	0.0833	0	21-30	Male	83.6	28.4	1 dose at 0 and 2.5 min
1113	3	0	0	1	21-30	Male	83.6	28.4	2 doses at 0 and 2.5 min
1113	3	2	0.0389	0	21-30	Male	83.6	28.4	2 doses at 0 and 2.5 min
1113	3	4.5	0.641	0	21-30	Male	83.6	28.4	2 doses at 0 and 2.5 min
1113	3	7	1.76	0	21-30	Male	83.6	28.4	2 doses at 0 and 2.5 min
1113	3	10	2.94	0	21-30	Male	83.6	28.4	2 doses at 0 and 2.5 min
1113	3	12.5	4.83	0	21-30	Male	83.6	28.4	2 doses at 0 and 2.5 min
1113	3	15	5.27	0	21-30	Male	83.6	28.4	2 doses at 0 and 2.5 min
1113	3	20	5.35	0	21-30	Male	83.6	28.4	2 doses at 0 and 2.5 min
1113	3	30	5.2	0	21-30	Male	83.6	28.4	2 doses at 0 and 2.5 min
1113	3	45	6.28	0	21-30	Male	83.6	28.4	2 doses at 0 and 2.5 min
1113	3	60	5.7	0	21-30	Male	83.6	28.4	2 doses at 0 and 2.5 min
1113	3	120	2.71	0	21-30	Male	83.6	28.4	2 doses at 0 and 2.5 min
1113	3	180	1.85	0	21-30	Male	83.6	28.4	2 doses at 0 and 2.5 min
1113	3	240	1.02	0	21-30	Male	83.6	28.4	2 doses at 0 and 2.5 min
1113	3	360	0.307	0	21-30	Male	83.6	28.4	2 doses at 0 and 2.5 min
1113	3	720	0.164	0	21-30	Male	83.6	28.4	2 doses at 0 and 2.5 min
1114	1	0	0	1	51-60	Male	84.3	24.1	1 dose at 0 and 2.5 min
1114	1	2	0.0332	0	41-50	Male	84.3	24.1	1 dose at 0 and 2.5 min
1114	1	4.5	0.258	0	41-50	Male	84.3	24.1	1 dose at 0 and 2.5 min
1114	1	7	0.88	0	41-50	Male	84.3	24.1	1 dose at 0 and 2.5 min
1114	1	10	2.23	0	41-50	Male	84.3	24.1	1 dose at 0 and 2.5 min
1114	1	12.5	3.4	0	41-50	Male	84.3	24.1	1 dose at 0 and 2.5 min
1114	1	15	4.18	0	41-50	Male	84.3	24.1	1 dose at 0 and 2.5 min
1114	1	20	5.29	0	41-50	Male	84.3	24.1	1 dose at 0 and 2.5 min
1114	1	30	5.39	0	41-50	Male	84.3	24.1	1 dose at 0 and 2.5 min
1114	1	45	4.48	0	41-50	Male	84.3	24.1	1 dose at 0 and 2.5 min
1114	1	60	3.67	0	41-50	Male	84.3	24.1	1 dose at 0 and 2.5 min
1114	1	120	2.42	0	41-50	Male	84.3	24.1	1 dose at 0 and 2.5 min
1114	1	180	1.08	0	41-50	Male	84.3	24.1	1 dose at 0 and 2.5 min
1114	1	240	0.738	0	41-50	Male	84.3	24.1	1 dose at 0 and 2.5 min
1114	1	360	0.271	0	41-50	Male	84.3	24.1	1 dose at 0 and 2.5 min
1114	2	0	0	1	41-50	Male	84.3	24.1	1 dose at 0, 2.5, 5, and 7.5 min
1114	2	2	0.0285	0	41-50	Male	84.3	24.1	1 dose at 0, 2.5, 5, and 7.5 min
1114	2	4.5	0.504	0	41-50	Male	84.3	24.1	1 dose at 0, 2.5, 5, and 7.5 min
1114	2	7	2.38	0	41-50	Male	84.3	24.1	1 dose at 0, 2.5, 5, and 7.5 min
1114	2	10	4.52	0	41-50	Male	84.3	24.1	1 dose at 0, 2.5, 5, and 7.5 min
1114	2	12.5	5.95	0	41-50	Male	84.3	24.1	1 dose at 0, 2.5, 5, and 7.5 min
1114	2	15	7.22	0	41-50	Male	84.3	24.1	1 dose at 0, 2.5, 5, and 7.5 min
1114	2	20	12.1	0	41-50	Male	84.3	24.1	1 dose at 0, 2.5, 5, and 7.5 min
1114	2	30	9.68	0	41-50	Male	84.3	24.1	1 dose at 0, 2.5, 5, and 7.5 min
1114	2	45	8.5	0	41-50	Male	84.3	24.1	1 dose at 0, 2.5, 5, and 7.5 min
1114	2	60	8.4	0	41-50	Male	84.3	24.1	1 dose at 0, 2.5, 5, and 7.5 min
1114	2	120	4.44	0	41-50	Male	84.3	24.1	1 dose at 0, 2.5, 5, and 7.5 min
1114	2	180	3.06	0	41-50	Male	84.3	24.1	1 dose at 0, 2.5, 5, and 7.5 min
1114	2	240	1.73	0	41-50	Male	84.3	24.1	1 dose at 0, 2.5, 5, and 7.5 min
1114	2	360	0.852	0	41-50	Male	84.3	24.1	1 dose at 0, 2.5, 5, and 7.5 min
1114	2	720	0.197	0	41-50	Male	84.3	24.1	1 dose at 0, 2.5, 5, and 7.5 min
1114	3	0	0	1	41-50	Male	84.3	24.1	2 doses at 0 and 2.5 min
1114	3	2	0.111	0	41-50	Male	84.3	24.1	2 doses at 0 and 2.5 min
1114	3	4.5	1.31	0	41-50	Male	84.3	24.1	2 doses at 0 and 2.5 min
1114	3	7	2.9	0	41-50	Male	84.3	24.1	2 doses at 0 and 2.5 min
1114	3	10	5.2	0	41-50	Male	84.3	24.1	2 doses at 0 and 2.5 min
1114	3	12.5	8.58	0	41-50	Male	84.3	24.1	2 doses at 0 and 2.5 min
1114	3	15	9.28	0	41-50	Male	84.3	24.1	2 doses at 0 and 2.5 min
1114	3	20	9.19	0	41-50	Male	84.3	24.1	2 doses at 0 and 2.5 min
1114	3	30	7.57	0	41-50	Male	84.3	24.1	2 doses at 0 and 2.5 min
1114	3	45	6.6	0	41-50	Male	84.3	24.1	2 doses at 0 and 2.5 min
1114	3	60	5.57	0	41-50	Male	84.3	24.1	2 doses at 0 and 2.5 min
1114	3	120	3.53	0	41-50	Male	84.3	24.1	2 doses at 0 and 2.5 min
1114	3	180	2.5	0	41-50	Male	84.3	24.1	2 doses at 0 and 2.5 min
1114	3	240	1.99	0	41-50	Male	84.3	24.1	2 doses at 0 and 2.5 min
1114	3	360	0.651	0	41-50	Male	84.3	24.1	2 doses at 0 and 2.5 min
1115	1	0	0	1	41-50	Female	85.1	31.6	1 dose at 0, 2.5, 5, and 7.5 min
1115	1	2	0.121	0	41-50	Female	85.1	31.6	1 dose at 0, 2.5, 5, and 7.5 min
1115	1	4.5	0.736	0	41-50	Female	85.1	31.6	1 dose at 0, 2.5, 5, and 7.5 min
1115	1	7	2.44	0	41-50	Female	85.1	31.6	1 dose at 0, 2.5, 5, and 7.5 min
1115	1	10	4.78	0	41-50	Female	85.1	31.6	1 dose at 0, 2.5, 5, and 7.5 min
1115	1	12.5	6.34	0	41-50	Female	85.1	31.6	1 dose at 0, 2.5, 5, and 7.5 min
1115	1	15	7.42	0	41-50	Female	85.1	31.6	1 dose at 0, 2.5, 5, and 7.5 min
1115	1	20	11.5	0	41-50	Female	85.1	31.6	1 dose at 0, 2.5, 5, and 7.5 min
1115	1	30	10.1	0	41-50	Female	85.1	31.6	1 dose at 0, 2.5, 5, and 7.5 min
1115	1	45	8.76	0	41-50	Female	85.1	31.6	1 dose at 0, 2.5, 5, and 7.5 min
1115	1	60	8.2	0	41-50	Female	85.1	31.6	1 dose at 0, 2.5, 5, and 7.5 min
1115	1	120	4.96	0	41-50	Female	85.1	31.6	1 dose at 0, 2.5, 5, and 7.5 min
1115	1	180	3.39	0	41-50	Female	85.1	31.6	1 dose at 0, 2.5, 5, and 7.5 min
1115	1	240	2.13	0	41-50	Female	85.1	31.6	1 dose at 0, 2.5, 5, and 7.5 min
1115	1	360	0.481	0	41-50	Female	85.1	31.6	1 dose at 0, 2.5, 5, and 7.5 min
1115	1	720	0.0482	0	41-50	Female	85.1	31.6	1 dose at 0, 2.5, 5, and 7.5 min
1115	2	0	0	1	41-50	Female	85.1	31.6	2 doses at 0 and 2.5 min
1115	2	2	0.0361	0	41-50	Female	85.1	31.6	2 doses at 0 and 2.5 min
1115	2	4.5	1.35	0	41-50	Female	85.1	31.6	2 doses at 0 and 2.5 min
1115	2	7	2.04	0	41-50	Female	85.1	31.6	2 doses at 0 and 2.5 min
1115	2	10	4.71	0	41-50	Female	85.1	31.6	2 doses at 0 and 2.5 min
1115	2	12.5	8.79	0	41-50	Female	85.1	31.6	2 doses at 0 and 2.5 min
1115	2	15	11	0	41-50	Female	85.1	31.6	2 doses at 0 and 2.5 min
1115	2	20	12.6	0	41-50	Female	85.1	31.6	2 doses at 0 and 2.5 min
1115	2	30	10.4	0	41-50	Female	85.1	31.6	2 doses at 0 and 2.5 min
1115	2	45	10.3	0	41-50	Female	85.1	31.6	2 doses at 0 and 2.5 min
1115	2	60	9.02	0	41-50	Female	85.1	31.6	2 doses at 0 and 2.5 min
1115	2	120	3.83	0	41-50	Female	85.1	31.6	2 doses at 0 and 2.5 min
1115	2	180	2.38	0	41-50	Female	85.1	31.6	2 doses at 0 and 2.5 min
1115	2	240	1.14	0	41-50	Female	85.1	31.6	2 doses at 0 and 2.5 min
1115	2	360	0.375	0	41-50	Female	85.1	31.6	2 doses at 0 and 2.5 min
1115	3	0	0	1	41-50	Female	85.1	31.6	1 dose at 0 and 2.5 min
1115	3	2	0.0458	0	41-50	Female	85.1	31.6	1 dose at 0 and 2.5 min
1115	3	4.5	0.317	0	41-50	Female	85.1	31.6	1 dose at 0 and 2.5 min
1115	3	12.5	5.86	0	41-50	Female	85.1	31.6	1 dose at 0 and 2.5 min
1115	3	15	7.02	0	41-50	Female	85.1	31.6	1 dose at 0 and 2.5 min
1115	3	20	7.65	0	41-50	Female	85.1	31.6	1 dose at 0 and 2.5 min
1115	3	30	6.94	0	41-50	Female	85.1	31.6	1 dose at 0 and 2.5 min
1115	3	45	6.74	0	41-50	Female	85.1	31.6	1 dose at 0 and 2.5 min
1115	3	60	6	0	41-50	Female	85.1	31.6	1 dose at 0 and 2.5 min
1115	3	120	3.32	0	41-50	Female	85.1	31.6	1 dose at 0 and 2.5 min
1115	3	180	1.7	0	41-50	Female	85.1	31.6	1 dose at 0 and 2.5 min
1115	3	240	0.946	0	41-50	Female	85.1	31.6	1 dose at 0 and 2.5 min
1115	3	360	0.323	0	41-50	Female	85.1	31.6	1 dose at 0 and 2.5 min
1115	3	720	0.0554	0	41-50	Female	85.1	31.6	1 dose at 0 and 2.5 min
1116	1	0	0	1	31-40	Male	96.4	31.3	1 dose at 0, 2.5, 5, and 7.5 min
1116	1	2	0.026	0	31-40	Male	96.4	31.3	1 dose at 0, 2.5, 5, and 7.5 min
1116	1	4.5	1.57	0	31-40	Male	96.4	31.3	1 dose at 0, 2.5, 5, and 7.5 min
1116	1	7	7.7	0	31-40	Male	96.4	31.3	1 dose at 0, 2.5, 5, and 7.5 min
1116	1	10	17.4	0	31-40	Male	96.4	31.3	1 dose at 0, 2.5, 5, and 7.5 min
1116	1	12.5	23.7	0	31-40	Male	96.4	31.3	1 dose at 0, 2.5, 5, and 7.5 min
1116	1	15	23.5	0	31-40	Male	96.4	31.3	1 dose at 0, 2.5, 5, and 7.5 min
1116	1	20	13.8	0	31-40	Male	96.4	31.3	1 dose at 0, 2.5, 5, and 7.5 min
1116	1	30	11.5	0	31-40	Male	96.4	31.3	1 dose at 0, 2.5, 5, and 7.5 min
1116	1	45	7.14	0	31-40	Male	96.4	31.3	1 dose at 0, 2.5, 5, and 7.5 min
1116	1	60	5.44	0	31-40	Male	96.4	31.3	1 dose at 0, 2.5, 5, and 7.5 min
1116	1	120	3.04	0	31-40	Male	96.4	31.3	1 dose at 0, 2.5, 5, and 7.5 min
1116	1	180	1.63	0	31-40	Male	96.4	31.3	1 dose at 0, 2.5, 5, and 7.5 min
1116	1	240	1.09	0	31-40	Male	96.4	31.3	1 dose at 0, 2.5, 5, and 7.5 min
1116	1	360	0.403	0	31-40	Male	96.4	31.3	1 dose at 0, 2.5, 5, and 7.5 min
1116	1	720	0.162	0	31-40	Male	96.4	31.3	1 dose at 0, 2.5, 5, and 7.5 min
1116	2	0	0	1	31-40	Male	96.4	31.3	1 dose at 0 and 2.5 min
1116	2	2	2.92	0	31-40	Male	96.4	31.3	1 dose at 0 and 2.5 min
1116	2	4.5	9.16	0	31-40	Male	96.4	31.3	1 dose at 0 and 2.5 min
1116	2	7	15.5	0	31-40	Male	96.4	31.3	1 dose at 0 and 2.5 min
1116	2	10	15.2	0	31-40	Male	96.4	31.3	1 dose at 0 and 2.5 min
1116	2	12.5	16.8	0	31-40	Male	96.4	31.3	1 dose at 0 and 2.5 min
1116	2	15	14.3	0	31-40	Male	96.4	31.3	1 dose at 0 and 2.5 min
1116	2	20	12.3	0	31-40	Male	96.4	31.3	1 dose at 0 and 2.5 min
1116	2	30	6.76	0	31-40	Male	96.4	31.3	1 dose at 0 and 2.5 min
1116	2	45	6.02	0	31-40	Male	96.4	31.3	1 dose at 0 and 2.5 min
1116	2	60	4.08	0	31-40	Male	96.4	31.3	1 dose at 0 and 2.5 min
1116	2	120	1.65	0	31-40	Male	96.4	31.3	1 dose at 0 and 2.5 min
1116	2	180	0.89	0	31-40	Male	96.4	31.3	1 dose at 0 and 2.5 min
1116	2	240	0.581	0	31-40	Male	96.4	31.3	1 dose at 0 and 2.5 min
1116	2	360	0.213	0	31-40	Male	96.4	31.3	1 dose at 0 and 2.5 min
1116	2	720	0.0502	0	31-40	Male	96.4	31.3	1 dose at 0 and 2.5 min
1116	3	0	0	1	31-40	Male	96.4	31.3	2 doses at 0 and 2.5 min
1116	3	2	0.112	0	31-40	Male	96.4	31.3	2 doses at 0 and 2.5 min
1116	3	4.5	2.75	0	31-40	Male	96.4	31.3	2 doses at 0 and 2.5 min
1116	3	7	8.7	0	31-40	Male	96.4	31.3	2 doses at 0 and 2.5 min
1116	3	10	7.22	0	31-40	Male	96.4	31.3	2 doses at 0 and 2.5 min
1116	3	12.5	16.1	0	31-40	Male	96.4	31.3	2 doses at 0 and 2.5 min
1116	3	15	16.2	0	31-40	Male	96.4	31.3	2 doses at 0 and 2.5 min
1116	3	20	10.4	0	31-40	Male	96.4	31.3	2 doses at 0 and 2.5 min
1116	3	30	9.57	0	31-40	Male	96.4	31.3	2 doses at 0 and 2.5 min
1116	3	45	7.74	0	31-40	Male	96.4	31.3	2 doses at 0 and 2.5 min
1116	3	60	5.17	0	31-40	Male	96.4	31.3	2 doses at 0 and 2.5 min
1116	3	120	2.59	0	31-40	Male	96.4	31.3	2 doses at 0 and 2.5 min
1116	3	180	1.47	0	31-40	Male	96.4	31.3	2 doses at 0 and 2.5 min
1116	3	240	0.825	0	31-40	Male	96.4	31.3	2 doses at 0 and 2.5 min
1116	3	360	0.234	0	31-40	Male	96.4	31.3	2 doses at 0 and 2.5 min
1117	1	0	0	1	31-40	Female	65.5	25.4	1 dose at 0 and 2.5 min
1117	1	2	0.242	0	31-40	Female	65.5	25.4	1 dose at 0 and 2.5 min
1117	1	4.5	3.07	0	31-40	Female	65.5	25.4	1 dose at 0 and 2.5 min
1117	1	7	6.18	0	31-40	Female	65.5	25.4	1 dose at 0 and 2.5 min
1117	1	10	12.8	0	31-40	Female	65.5	25.4	1 dose at 0 and 2.5 min
1117	1	12.5	15	0	31-40	Female	65.5	25.4	1 dose at 0 and 2.5 min
1117	1	15	8.94	0	31-40	Female	65.5	25.4	1 dose at 0 and 2.5 min
1117	1	20	16	0	31-40	Female	65.5	25.4	1 dose at 0 and 2.5 min
1117	1	30	11.9	0	31-40	Female	65.5	25.4	1 dose at 0 and 2.5 min
1117	1	45	7.76	0	31-40	Female	65.5	25.4	1 dose at 0 and 2.5 min
1117	1	60	5.3	0	31-40	Female	65.5	25.4	1 dose at 0 and 2.5 min
1117	1	120	2.28	0	31-40	Female	65.5	25.4	1 dose at 0 and 2.5 min
1117	1	180	0.912	0	31-40	Female	65.5	25.4	1 dose at 0 and 2.5 min
1117	1	240	0.452	0	31-40	Female	65.5	25.4	1 dose at 0 and 2.5 min
1117	1	360	0.15	0	31-40	Female	65.5	25.4	1 dose at 0 and 2.5 min
1117	1	720	0.0424	0	31-40	Female	65.5	25.4	1 dose at 0 and 2.5 min
1117	2	0	0	1	31-40	Female	65.5	25.4	2 doses at 0 and 2.5 min
1117	2	2	0.136	0	31-40	Female	65.5	25.4	2 doses at 0 and 2.5 min
1117	2	4.5	6.55	0	31-40	Female	65.5	25.4	2 doses at 0 and 2.5 min
1117	2	7	15.8	0	31-40	Female	65.5	25.4	2 doses at 0 and 2.5 min
1117	2	10	24	0	31-40	Female	65.5	25.4	2 doses at 0 and 2.5 min
1117	2	12.5	25.1	0	31-40	Female	65.5	25.4	2 doses at 0 and 2.5 min
1117	2	15	23.3	0	31-40	Female	65.5	25.4	2 doses at 0 and 2.5 min
1117	2	30	11.5	0	31-40	Female	65.5	25.4	2 doses at 0 and 2.5 min
1117	2	60	7.01	0	31-40	Female	65.5	25.4	2 doses at 0 and 2.5 min
1117	2	120	3.22	0	31-40	Female	65.5	25.4	2 doses at 0 and 2.5 min
1117	2	180	1.46	0	31-40	Female	65.5	25.4	2 doses at 0 and 2.5 min
1117	2	240	0.815	0	31-40	Female	65.5	25.4	2 doses at 0 and 2.5 min
1117	2	360	0.3	0	31-40	Female	65.5	25.4	2 doses at 0 and 2.5 min
1117	2	720	0.151	0	31-40	Female	65.5	25.4	2 doses at 0 and 2.5 min
1117	3	0	0	1	31-40	Female	65.5	25.4	1 dose at 0, 2.5, 5, and 7.5 min
1117	3	2	0.0483	0	31-40	Female	65.5	25.4	1 dose at 0, 2.5, 5, and 7.5 min
1117	3	4.5	0.89	0	31-40	Female	65.5	25.4	1 dose at 0, 2.5, 5, and 7.5 min
1117	3	7	4.1	0	31-40	Female	65.5	25.4	1 dose at 0, 2.5, 5, and 7.5 min
1117	3	10	8.85	0	31-40	Female	65.5	25.4	1 dose at 0, 2.5, 5, and 7.5 min
1117	3	12.5	15.1	0	31-40	Female	65.5	25.4	1 dose at 0, 2.5, 5, and 7.5 min
1117	3	15	25.6	0	31-40	Female	65.5	25.4	1 dose at 0, 2.5, 5, and 7.5 min
1117	3	30	14.7	0	31-40	Female	65.5	25.4	1 dose at 0, 2.5, 5, and 7.5 min
1117	3	45	10.2	0	31-40	Female	65.5	25.4	1 dose at 0, 2.5, 5, and 7.5 min
1117	3	60	7.04	0	31-40	Female	65.5	25.4	1 dose at 0, 2.5, 5, and 7.5 min
1117	3	120	3.66	0	31-40	Female	65.5	25.4	1 dose at 0, 2.5, 5, and 7.5 min
1117	3	180	1.76	0	31-40	Female	65.5	25.4	1 dose at 0, 2.5, 5, and 7.5 min
1117	3	240	0.795	0	31-40	Female	65.5	25.4	1 dose at 0, 2.5, 5, and 7.5 min
1117	3	360	0.21	0	31-40	Female	65.5	25.4	1 dose at 0, 2.5, 5, and 7.5 min
1117	3	720	0.104	0	31-40	Female	65.5	25.4	1 dose at 0, 2.5, 5, and 7.5 min
1118	1	0	0	1	21-30	Female	92.9	31	2 doses at 0 and 2.5 min
1118	1	2	0.54	0	21-30	Female	92.9	31	2 doses at 0 and 2.5 min
1118	1	4.5	3.44	0	21-30	Female	92.9	31	2 doses at 0 and 2.5 min
1118	1	7	8.55	0	21-30	Female	92.9	31	2 doses at 0 and 2.5 min
1118	1	10	13.2	0	21-30	Female	92.9	31	2 doses at 0 and 2.5 min
1118	1	12.5	20	0	21-30	Female	92.9	31	2 doses at 0 and 2.5 min
1118	1	15	21.6	0	21-30	Female	92.9	31	2 doses at 0 and 2.5 min
1118	1	20	20.5	0	21-30	Female	92.9	31	2 doses at 0 and 2.5 min
1118	1	45	16.3	0	21-30	Female	92.9	31	2 doses at 0 and 2.5 min
1118	1	60	12.3	0	21-30	Female	92.9	31	2 doses at 0 and 2.5 min
1118	1	120	5.86	0	21-30	Female	92.9	31	2 doses at 0 and 2.5 min
1118	1	180	2.95	0	21-30	Female	92.9	31	2 doses at 0 and 2.5 min
1118	1	240	1.84	0	21-30	Female	92.9	31	2 doses at 0 and 2.5 min
1118	1	360	0.423	0	21-30	Female	92.9	31	2 doses at 0 and 2.5 min
1118	1	720	0.0561	0	21-30	Female	92.9	31	2 doses at 0 and 2.5 min
1118	2	0	0	1	21-30	Female	92.9	31	1 dose at 0 and 2.5 min
1118	2	2	0.0465	0	21-30	Female	92.9	31	1 dose at 0 and 2.5 min
1118	2	4.5	0.447	0	21-30	Female	92.9	31	1 dose at 0 and 2.5 min
1118	2	7	1.34	0	21-30	Female	92.9	31	1 dose at 0 and 2.5 min
1118	2	10	2.54	0	21-30	Female	92.9	31	1 dose at 0 and 2.5 min
1118	2	12.5	3.29	0	21-30	Female	92.9	31	1 dose at 0 and 2.5 min
1118	2	15	4.17	0	21-30	Female	92.9	31	1 dose at 0 and 2.5 min
1118	2	20	5.39	0	21-30	Female	92.9	31	1 dose at 0 and 2.5 min
1118	2	30	8.96	0	21-30	Female	92.9	31	1 dose at 0 and 2.5 min
1118	2	45	8.3	0	21-30	Female	92.9	31	1 dose at 0 and 2.5 min
1118	2	60	6.97	0	21-30	Female	92.9	31	1 dose at 0 and 2.5 min
1118	2	120	4.36	0	21-30	Female	92.9	31	1 dose at 0 and 2.5 min
1118	2	180	2.29	0	21-30	Female	92.9	31	1 dose at 0 and 2.5 min
1118	2	240	1.19	0	21-30	Female	92.9	31	1 dose at 0 and 2.5 min
1118	2	360	0.325	0	21-30	Female	92.9	31	1 dose at 0 and 2.5 min
1118	2	720	0.0271	0	21-30	Female	92.9	31	1 dose at 0 and 2.5 min
1118	3	0	0	1	21-30	Female	92.9	31	1 dose at 0, 2.5, 5, and 7.5 min
1118	3	2	0.0955	0	21-30	Female	92.9	31	1 dose at 0, 2.5, 5, and 7.5 min
1118	3	4.5	0.72	0	21-30	Female	92.9	31	1 dose at 0, 2.5, 5, and 7.5 min
1118	3	7	2.26	0	21-30	Female	92.9	31	1 dose at 0, 2.5, 5, and 7.5 min
1118	3	10	4.51	0	21-30	Female	92.9	31	1 dose at 0, 2.5, 5, and 7.5 min
1118	3	12.5	6.36	0	21-30	Female	92.9	31	1 dose at 0, 2.5, 5, and 7.5 min
1118	3	15	8.09	0	21-30	Female	92.9	31	1 dose at 0, 2.5, 5, and 7.5 min
1118	3	20	11.5	0	21-30	Female	92.9	31	1 dose at 0, 2.5, 5, and 7.5 min
1118	3	30	16.9	0	21-30	Female	92.9	31	1 dose at 0, 2.5, 5, and 7.5 min
1118	3	45	14.5	0	21-30	Female	92.9	31	1 dose at 0, 2.5, 5, and 7.5 min
1118	3	60	13.8	0	21-30	Female	92.9	31	1 dose at 0, 2.5, 5, and 7.5 min
1118	3	120	8.93	0	21-30	Female	92.9	31	1 dose at 0, 2.5, 5, and 7.5 min
1118	3	180	5.08	0	21-30	Female	92.9	31	1 dose at 0, 2.5, 5, and 7.5 min
1118	3	240	2.61	0	21-30	Female	92.9	31	1 dose at 0, 2.5, 5, and 7.5 min
1118	3	360	0.875	0	21-30	Female	92.9	31	1 dose at 0, 2.5, 5, and 7.5 min
1118	3	720	0.0731	0	21-30	Female	92.9	31	1 dose at 0, 2.5, 5, and 7.5 min
